# Supplementary material for: Present and future projections of habitat suitability of the Asian tiger mosquito, a vector of viral pathogens, from global climate simulation
Source: Philos Trans R Soc Lond B Biol Sci. 2015 Apr 5;370(1665):20130554. doi: 10.1098/rstb.2013.0554 (PMC4342960; doi:10.1098/rstb.2013.0554)
Supplement: CABI data (presence locations at country/state level) for Ae. albopictus [file rstb20130554supp2.txt]

#see http://www.cabi.org/isc/datasheet/94897
Region                       Latitude  Longitude
Albania                      41.000    20.000
Argentina                    -34.000   -64.000
Australia                    -25.000   135.000
AustralianNorthernTerritory  -20.000   134.000
Queensland                   -20.000   145.000
Barbados                     13.167    -59.533
Belgium                      50.833    4.000
Bolivia                      -17.000   -65.000
Bosnia-Hercegovina           44.250    17.833
Ceara                        -5.000    -40.000
MatoGrossodoSul              -21.000   -55.000
MinasGerais                  -18.000   -44.000
Parana                       -24.000   -51.000
Pernambuco                   -8.000    -37.000
RiodeJaneiro                 -22.000   -42.500
Roraima                      1.000     -61.000
SaoPaulo                     -22.000   -49.000
Cameroon                     6.000     12.000
Canada                       60.000    -96.000
Fujian                       26.545    117.843
Guangdong                    23.000    113.000
Hainan                       19.200    109.600
Hebei                        39.000    116.000
Jiangxi                      28.000    116.000
Shandong                     36.000    119.000
Shanghai                     31.233    121.467
Yunnan                       25.000    102.000
Colombia                     4.000     -72.000
CostaRica                    10.000    -84.000
Croatia                      45.167    15.500
Cuba                         22.000    -79.500
DominicanRepublic            19.000    -70.667
ElSalvador                   13.833    -88.917
EquatorialGuinea             2.000     10.000
Fiji                         -18.000   178.000
France                       46.000    2.000
Greece                       39.000    22.000
Guatemala                    15.500    -90.250
Honduras                     15.000    -86.500
HimachalPradesh              31.000    78.000
Kerala                       10.000    76.500
Maharashtra                  19.500    75.000
TamilNadu                    11.000    78.000
WestBengal                   24.000    88.000
Israel                       31.500    34.750
Italy                        42.833    12.833
Japan                        35.685    139.753
KoreaRepublicof              37.000    127.500
Lebanon                      33.833    35.833
Madagascar                   -20.000   47.000
Malaysia                     2.500     112.500
Sabah                        5.500     117.000
Sarawak                      2.500     113.500
Mexico                       23.000    -102.000
Montenegro                   42.500    19.300
Myanmar                      22.000    98.000
Netherlands                  52.500    5.750
NewZealand                   -42.000   174.000
Nicaragua                    13.000    -85.000
Nigeria                      10.000    8.000
Oman                         21.000    57.000
Pakistan                     30.000    70.000
Panama                       9.000     -80.000
Paraguay                     -22.993   -57.996
Philippines                  13.000    122.000
Serbia                       44.819    20.460
Singapore                    1.367     103.800
Slovenia                     46.250    15.167
SolomonIslands               -8.000    159.000
SouthAfrica                  -30.000   26.000
Spain                        40.000    -4.000
SriLanka                     7.000     81.000
Switzerland                  47.000    8.014
Syria                        35.000    38.000
Taiwan                       24.000    121.000
Thailand                     15.000    100.000
TrinidadandTobago            11.000    -61.000
UnitedKingdom                54.000    -4.000
Delaware                     39.000    -75.500
Florida                      28.751    -82.500
Georgia                      42.000    43.500
Hawaii                       20.750    -156.500
Illinois                     40.000    -89.250
Indiana                      40.000    -86.250
Kentucky                     38.200    -84.878
Louisiana                    31.001    -92.000
Maryland                     39.000    -76.750
Mississippi                  32.750    -89.750
Missouri                     38.250    -92.501
NewJersey                    40.167    -74.500
NorthCarolina                35.501    -80.000
Ohio                         40.250    -83.000
SouthCarolina                34.000    -81.000
Tennessee                    35.750    -86.250
Texas                        31.250    -99.251
USA                          39.760    -98.500
